# Supplementary material for: Genetic Diversity of Babesia bovis MSA-1, MSA-2b and MSA-2c in China
Source: Pathogens. 2020 Jun 15;9(6):473. doi: 10.3390/pathogens9060473 (PMC7350327; doi:10.3390/pathogens9060473)
Supplement: Supplementary file 1 [file pathogens-09-00473-s001.zip]

Archive with 7 entries (6 files):
- supplementary proof/
- supplementary proof/File 3.docx
- supplementary proof/File1.docx
- supplementary proof/File2.docx
- supplementary proof/Table S1.docx
- supplementary proof/Table S2.docx
- supplementary proof/Table S3.docx
